# Supplementary material for: Polyoxygenated Terpenoids and Polyketides from the Roots of Flueggea virosa and Their Inhibitory Effect against SARS-CoV-2-Induced Inflammation
Source: Molecules. 2022 Dec 5;27(23):8548. doi: 10.3390/molecules27238548 (PMC9737494; doi:10.3390/molecules27238548)
Supplement: Supplementary file 1 [file molecules-27-08548-s001.zip]

Archive with 1 entries (1 files):
- molecules-2046091-supplementary.pdf
